# Supplementary material for: Berry syndrome: a case report and literature review
Source: BMC Cardiovasc Disord. 2021 Jan 6;21:15. doi: 10.1186/s12872-020-01837-y (PMC7788879; doi:10.1186/s12872-020-01837-y)
Supplement: Supplementary file 1 — Additional file 1. Literature review of 89 cases of Berry syndrome from 1982 to June 2019. The following clinical data were extracted and reviewed: sex, presence of clinical symptoms, premature birth, age at diagnosis, diagnostic methods, anomalies recognized by echocardiography, anatomic features of the cardiac anomalies (morphology of aortic artery, APW type, type of ductus arteriosus, and original site of RPA), associated cardiac and extracardiac anomalies, chromosomal abnormalities, age at surgery, types of surgery, postoperative details (postoperative hospitalization, postoperative follow-up time, postoperative complications, and reintervention after surgery), outcome, cause of death, preoperative and postoperative pulmonary artery pressure, and the presence of a massively dilated vascular sac. [file 12872_2020_1837_MOESM1_ESM.xlsx]

## Sheet: Sheet1
Additional file 1 Literature review of 89 cases of Berry syndrome from 1982 to June 2019
Author	Number	Sex	Presence of clinical symptoms	Premature birth	Age at diagnosis	Diagnostic methods	Anomalies recognized by echocardiography	Morphology of aortic artery	APW types	Types of ductus artery	Original site of RPA (A, a straddling RPA; B, a completely separated RPA)	Associated cardiac and extracardiac anomalies	Chromosomal abnormalities	Age at surgery	Types of surgery	Postoperative hospitalization	Postoperative follow-up time	Outcomes	Postoperative complications	Cause of death	Reintervention after surgery	Preoperative pulmonary artery pressure	Postoperative pulmonary artery pressure	Presence of massively dilated vascular sac
Berry et al. (1982)	1	F	—	—	31 d	cardiac catheterization with angiography, autopsy	NA	IAA	﻿Ⅱ	patent, large	B, posterior wall of aorta	—	NA	32 d	one-stage	dead	0 d	hospital death (died at 32 d, operative day )	NA	CHF	NA	—	—	—
	2	F	—	—	25 d	cardiac catheterization with angiography	NA	IAA A	﻿Ⅱ	patent, constricting	B	—	NA	26 d	one-stage	—	>6 m	alive	stenosis at aortic arch anastomosis, 12 mmHg pressure difference at RPA anastomosis	NA	repair of stenosis at aortic arch anastomosis, 4 m after discharge	—	—	—
	3	M	—	—	25 d	cardiac catheterization with angiography, autopsy	NA	Co A	﻿Ⅱ	patent, constricting	B, posterior wall of aorta	—	NA	25 d	two-stage	dead	2 d	hospital death (died at 27 d, postoperative day 2)	NA	—	NA	—	—	—
	4	F	—	—	autopsy	autopsy	NA	IAA	﻿Ⅱ	patent, constricting	B, posterior wall of aorta	—	NA	NA	NA	NA	NA	Died at 10 d	NA	—	NA	—	NA	—
	5	M	—	—	autopsy	autopsy	NA	IAA	﻿Ⅱ	patent, large	B, posterior wall of aorta	—	NA	NA	NA	NA	NA	Died at 1 d	NA	—	NA	—	NA	—
	6	M	—	—	autopsy	autopsy	NA	IAA	﻿Ⅲ	patent	B	—	NA	NA	NA	NA	NA	Died at 18 y	NA	—	NA	—	NA	—
	7	M	—	—	autopsy	autopsy	NA	HAA	﻿Ⅲ	fibrous cord	B	—	NA	NA	NA	NA	NA	Died at 16 y	NA	—	NA	—	NA	—
	8	M	—	—	15 y	cardiac catheterization with angiography	NA	IAA	﻿Ⅲ	patent, large	B	—	NA	16 y - 17 y	two-stage	—	2 y	follow-up death (died at 19 y, 2 y after discharge)	—	PAH	—	—	—	Y
Braunlin et al. (1982)	9	—	—	—	—	—	—	IAA A	﻿Ⅱ	patent	A, posterior wall of aorta	—	NA	—	—	—	—	—	—	—	—	—	—	—
	10	—	—	—	—	—	—	IAA A	﻿Ⅲ	patent	B, posterior wall of aorta	—	NA	—	—	—	—	—	—	—	—	—	—	—
Tabak et al. (1983)	11	M	cyanosis, cardiac murmur, ﻿anuria, lethargy, poor peripheral perfusion, tachypnea, tachycardia	N	16 d	cardiac catheterization with angiography, autopsy	NA	IAA A	﻿Ⅱ	patent, constricting	A, posterior wall of aorta	N	NA	NA	NA	NA	NA	Died at 1 m	NA	—	NA	blood pressure: 120/35 mmHg; ﻿pressure in the main pulmonary artery: 120/60 mmHg	—	N
	12	M	cyanosis, CHF, poor peripheral perfusion	N	2 d	cardiac catheterization with angiography	NA	IAA A	﻿Ⅱ	patent	A, posterior wall of aorta	N	NA	3 d - 7.5 m	two-stage	14 d	5 m	alive	—	NA	—	ascending aortic pressure: 75/50 mmHg; ﻿pressure in the main pulmonary artery: 80/40 mmHg	—	N
	13	M	cardiac murmur, poor peripheral perfusion, tachycardia, tachypnea	Y, 34 w	1 d	cardiac catheterization with angiography	NA	Co A	﻿Ⅱ	patent	A, posterior wall of aorta	N	NA	2 d - 1 m	two-stage	4.5 m	8 m	alive	—	NA	—	ascending aortic pressure: 75/38 mmHg; ﻿pressure in the main pulmonary artery: 65/30 mmHg	—	N
Pettersson et al. (1986)	14	M	cardiac murmur, failure to thrive, tachypnea	N	14 d	cardiac catheterization with and angiography	NA	IAA A	﻿Ⅱ	patent, constricting	B, posterior wall of aorta	N	NA	24 d	one-stage	15 d	2.5 y	alive	severe stenosis at RPA anastomosis	NA	repair of stenosis at RPA anastomosis, 1 y after discharge	blood pressure: 113/58 mmHg; ﻿pressure in the main pulmonary artery: 94 mmHg	—	N
Mendoza et al. (1986)	15	M	cyanosis, CHF, cardiac murmur, dyspnea	N	2 m	echo	Co A, APW, AORPA	IAA A	﻿Ⅱ	patent	B, posterolateral wall of aorta	N	NA	3 m	one-stage	dead	0 d	hospital death (died at 3 m, operative day )	NA	right ventricular CHF	NA	ascending aortic pressure ≈ pulmonary artery pressure	—	N
Kutsche et al. (1987)	16	M	—	—	2 y	cardiac catheterization with and angiography	NA	IAA A	—	patent	—	ASD	NA	—	—	—	—	alive	—	NA	—	—	—	—
Kutsche et al. (1988)	17	M	—	—	autopsy	autopsy	NA	IAA A	—	patent	—	N	NA	NA	NA	NA	NA	Died at 3 m	NA	—	NA	—	NA	—
Ding et al. (1990)	18	M	cardiac murmur, respiratory infection	—	35 m	echo, cardiac catheterization with angiography	APW, IAA, PDA	IAA A	﻿Ⅱ	patent	B, right lateral wall of aorta	N	NA	3 y	one-stage	14 d	8 m	alive	25 to 30 mmHg pressure difference at aortic arch anastomosis	NA	—	ascending aortic pressure = pulmonary artery pressure	on first postoperative day: 1/3 blood pressure = pulmonary artery pressure	N
Yoo et al. (1991)	19	M	cyanosis, cardiac murmur, dyspnea	Y, 36 w	45 d	echo, MRI	—	IAA A	﻿Ⅱ	patent, constricting	B, posterior wall of aorta	N	NA	2 m	two-stage	—	4 m	alive	—	NA	—	—	—	N
Sreeram et al. (1991)	20	F	CHF, poor peripheral perfusion﻿	—	15 d	echo	APW, AORPA, IAA	IAA B	﻿Ⅱ	patent	A, right posterior wall of aorta	N	NA	1 m	one-stage	dead	14 d	hospital death (died at 1.5 m, postoperative day 14)	NA	CHF	NA	ascending aortic pressure ≈ pulmonary artery pressure	—	N
Boonstra et al. (1992)	21	M	cyanosis, tachypnea	N	3 d	echo, cardiac catheterization with angiography	APW, AORPA, IAA, PDA, patent foramen ovale	IAA A	﻿Ⅱ	patent	B, posterior wall of aorta	patent foramen ovale	NA	4 d	one-stage	—	1 y	alive	30 mmHg pressure difference at aortic arch anastomosis	NA	balloon angioplasty of the aortic arch anastomosis, 1 y after discharge	—	—	N
Chiu et al. (1994)	22	F	differential cyanosis, cardiac murmur, respiratory infection	—	20 m	echo, cardiac catheterization with angiography	APW, IAA, PDA	IAA B	﻿Ⅱ	patent, large	B, right lateral wall of aorta	N	NA	20 m	one-stage	7 d	4 y	alive	10 mmHg pressure difference at RPA anastomosis	NA	N	ascending aortic pressure ≈ pulmonary artery pressure	—	Y
Burke et al. (1994)	23	F	poor feeding	N	9 d	echo	APW, AORPA, IAA, PDA	IAA A	﻿Ⅱ	patent, large	B, right posterolateral wall of aorta	N	NA	13 d	one-stage	—	4 m	alive	stenosis at aortic arch anastomosis, stenosis at RPA anastomosis	NA	balloon angioplasty of the aortic arch anastomosis, repair of stenosis at RPA anastomosis, 4 m after discharge	—	—	N
Alva-Espinosa et al. (1995)	24	M	cyanosis, cardiac murmur, dyspnea,	—	6 m	echo, cardiac catheterization with angiography	APW, IAA, PDA	IAA B	﻿Ⅱ	patent, large	B, right posterior wall of aorta	N	NA	6 m	two-stage	a second operation has been planned	—	alive	—	NA	—	—	—	N
Kim et al. (1995)	25	M	cardiac murmur, dyspnea, poor phonation	—	45 d	echo, MRI, cardiac catheterization with angiography	IAA, PDA	IAA A	﻿Ⅱ	patent	B, posterior wall of aorta	N	NA	2 m	two-stage	—	13 m	alive	N	NA	N	ascending aortic pressure: 115/40 mmHg; ﻿pressure in the main pulmonary artery: 120/51 mmHg	—	N
Sharma et al. (1996)	26	M	CHF, poor peripheral perfusion, respiratory infection, tachypnea	—	17 d	echo	APW, IAA, PDA	IAA A	﻿Ⅱ	patent, constricting	B, right lateral wall of aorta	N	NA	1 m	one-stage	39 d	2 y	alive	22 mmHg pressure difference at RPA anastomosis	NA	N	—	—	N
Abbruzzese et al. (1997)	27	M	CHF, anuria	—	1 d	echo	APW, AORPA, IAA, PDA	IAA B	﻿Ⅱ	patent	B, right posterolateral wall of aorta	N	NA	8 d	one-stage	19 d	1 y	alive	N	NA	N	—	—	N
Carrel et al. (1997)	28	M	cyanosis, CHF, poor peripheral perfusion, tachypnea	N	2 d	echo	APW, IAA, PDA	IAA A	—	patent, large	B, posterolateral wall of aorta	N	NA	4 d	one-stage	18 d	15 m	alive	12-15 mmHg pressure difference at aortic arch anastomosis	NA	N	—	—	N
Codispoti et al. (1998)	29	M	cardiac murmur, poor feeding	—	4 m	echo, cardiac catheterization with angiography	APW, IAA	IAA B	﻿Ⅱ	patent, large	B, right lateral wall of aorta	N	NA	5 m	one-stage	15 d	3 y	alive	30 mmHg pressure difference at aortic arch anastomosis, 15 mm Hg pressure difference at RPA anastomosis	NA	repair of stenosis at aortic arch anastomosis, postoperative day 1	—	—	N
Lee (1999)	30	M	cyanosis, CHF, cardiac murmur, tachycardia, poor peripheral perfusion, tachypnea, poor feeding	N	4 d	echo, cardiac catheterization with angiography	APW, AORPA, IAA, PDA	IAA A	﻿Ⅱ	patent	B, posterior wall of aorta	N	NA	4 d	one-stage	—	4 m	alive	N	NA	N	ascending aortic pressure: 80 mmHg; ﻿pressure in the main pulmonary artery: 67 mmHg	—	N
Sharma et al. (2002)	31	F	dyspnea	N	1 d	echo	APW, AORPA, IAA, PDA	IAA A	﻿Ⅱ	patent, constricting	B, posterior wall of aorta	many abnormalities caused by Trisomy 13	trisomy 13	NA	NA	NA	NA	died at 8 d	NA	—	NA	ascending aortic pressure ≤ pulmonary artery pressure	NA	N
Backer et al. (2002)	32	—	—	—	1 m	—	—	IAA A	—	patent	B	N	NA	1 m	one-stage	dead	16 d	hospital death (died at 2 m, postoperative day 16)	NA	renal and hepatic failure and sepsis	NA	—	—	—
Senzaki et al. (2003)	33	M	CHF	—	2 d	echo, cardiac catheterization with angiography	APW, AORPA, IAA, PDA	IAA A	﻿Ⅲ	patent	B, posterior wall of aorta	anomalous origin of the left coronary artery from the main pulmonary artery	NA	6 d	one-stage	40 d	>40 d	alive	—	NA	—	ascending aortic pressure ≈ pulmonary artery pressure	on first postoperative day: blood pressure = pulmonary artery pressure; a few days later pulmonary artery pressure decreased	N
Fong et al. (2006)	34	F	cardiac murmur	N	1 d	echo	APW, AORPA, IAA, PDA, patent foramen ovale	IAA A	﻿Ⅱ	patent, large	B, posterior wall of aorta	patent foramen ovale	N	3 d	one-stage	—	1 y	alive	mild stenosis at aortic arch anastomosis and RPA anastomosis	NA	N	ascending aortic pressure ≤ pulmonary artery pressure	—	N
Chen et al. (2006)	35	F	—	N	<13 d	echo, CT	—	Co A	﻿Ⅲ	patent	B	N	N	13 d	one-stage	>36 d	>8 m	alive	39 mmHg pressure difference at ﻿supravalvular aortic stenosis, ﻿stenosis at RPA anastomosis, a small residual APW	NA	balloon angioplasty of the supravalvular aortic stenosis, postoperative day 36	mean ascending aortic pressure = 86.0 ± 17.8 mmHg, mean pulmonary artery pressure = ﻿71.3 ± 19.1 mmHg	—	—
	36	M	—	N	<15 d	echo, CT	—	IAA A	﻿Ⅲ	patent	B	N	N	15 d	one-stage	>27 d	>8 m	alive	17 mmHg pressure difference at supravalvular aortic stenosis, 33 mmHg pressure difference at RPA anastomosis	NA	balloon angioplasty of the supravalvular aortic stenosis and RPA anastomosis, postoperative day 27		—	—
	37	M	dyspnea, tachypnea	N	16 d	echo	APW, IAA, PDA, patent foramen ovale	IAA A	﻿Ⅱ	patent, large	A, right posterior wall of aorta	patent foramen ovale	N	47 d	one-stage	25 d	>8 m	alive	N	NA	N		—	Y
	38	F	—	N	<79 d	echo ,CT	—	IAA A	﻿Ⅰ	patent, large	A, right posterior wall of aorta	N	N	79 d	one-stage	>64 d	>8 m	alive	15 mmHg pressure difference at aortic arch anastomosis	NA	balloon angioplasty of the aortic arch anastomosis, postoperative day 64		—	—
Choo et al. (2006)	39	—	—	—	—	echo, CT	APW, AORPA, IAA, PDA	IAA A	﻿Ⅱ	patent, large	B, posterior wall of aorta	—	NA	—	—	—	—	—	—	—	—	—	—	—
Konstantinov et al. (2006)	40	—	—	—	—	—	—	IAA A	—	—	B, posterior wall of aorta	—	NA	—	—	—	—	—	—	—	—	—	—	—
	41		—	—	—	—	—	IAA A	—	—	B, posterior wall of aorta	—	NA	—	—	—	—	—	—	—	—	—	—	—
	42		—	—	—	—	—	IAA A	—	—	B, posterior wall of aorta	—	NA	—	—	—	—	—	—	—	—	—	—	—
	43		—	—	—	—	—	IAA A	—	—	B, posterior wall of aorta	—	NA	—	—	—	—	—	—	—	—	—	—	—
	44		—	—	—	—	—	IAA A	—	—	B, posterior wall of aorta	—	NA	—	—	—	—	—	—	—	—	—	—	—
Murayama et al. (2007)	45	F	anuria	—	21 d	echo, CT	visceroatrial situs inversus, APW, AORPA, IAA,	IAA A	—	patent, constricting	B, left pulmonary artery arising from left posterior wall of aorta	visceroatrial sinus inversus	NA	24 d - 56 d	two-stage	—	4 m	alive	mild stenosis at aortic arch anastomosis and LPA anastomosis	NA	N	—	—	N
Park et al. (20080	46	M	cardiac murmur, tachypnea	—	4 m	echo, CT	APW, AORPA, IAA, PDA	IAA A	﻿Ⅱ	patent	B, right lateral wall of aorta	N	NA	4 m	one-stage	19 d	18 m	alive	20 mmHg pressure difference at RPA anastomosis	NA	balloon angioplasty of the RPA anastomosis, 1 y after discharge	—	—	N
	47	F	dyspnea	N	7 d	echo, CT	APW, AORPA, IAA	IAA A	—	patent, large	—	N	NA	8 d	one-stage	27 d	1 y	alive	N	NA	N	—	—	N
Abdulrahman et al. (2009)	48	M	CHF, cardiac murmur, dyspnea	N	1 m	echo	APW, CoA, PDA	IAA A	﻿Ⅱ	patent, constricting	A, posterior wall of aorta	N	NA	1 m	one-stage	dead	1 d	hospital death (died at 1 m, postoperative day 1)	NA	severe acidosis, brain and pulmonary edema	NA	—	—	N
Hayashi et al. (2010)	49	—	—	N	prenatal	fetal echo, echo	APW, IAA	IAA A	﻿Ⅱ	patent	A, posterior wall of aorta	N	N	5 d	one-stage	—	—	alive	—	NA	—	ascending aortic pressure > pulmonary artery pressure	—	N
Matsubara et al. (2010)	50	F	—	N	prenatal	fetal echo, echo, CT	APW, AORPA, IAA	IAA A	﻿Ⅱ	patent	B, posterior wall of aorta	N	NA	2 d - 13 d	two-stage	—	—	alive	—	NA	—	—	—	N
Morito et al. (2011)	51	F	cyanosis, CHF, dyspnea	N	5 d	echo, CT	APW, IAA, PDA	IAA A	﻿Ⅱ	patent, large	B, right posterior wall of aorta	N	NA	10 d	one-stage	—	—	alive	—	NA	—	—	—	N
Mannelli et al. (2011)	52	M	differential cyanosis, CHF, tachycardia, failure to thrive	Y, 31 w	34 d	echo, CT	APW, AORPA, hypoplastic AA	HAA	﻿Ⅱ	patent, large	B, posterior wall of aorta	N	NA	2 m	one-stage	—	8 m	alive	—	NA	—	—	—	N
Jayaram et al. (2013)	53	F	cyanosis	N	1 d	echo, CT	APW, IAA	IAA A	﻿Ⅲ	patent, large	B, posterior wall of aorta	an aberrant right subclavian artery arising from the descending aorta	9p24.2 gene deletion	7 d	one-stage	—	—	alive	—	NA	—	—	—	N
Demir et al. (2013)	54	F	dyspnea, tacyhpnea, failure to thrive	—	1 m	echo, cardiac catheterization with angiography	APW, AORPA, IAA, PDA	IAA A	﻿Ⅱ	patent	B, right posterior wall of aorta	N	NA	1 m	one-stage	43 d	12 m	alive	stenosis at aortic arch anastomosis	NA	balloon angioplasty of the aortic arch anastomosis, 6 m after discharge	ascending aortic pressure ≈ pulmonary artery pressure	—	N
Wang et al. (2015)	55	M	—	—	3 y	echo, maybe ﻿cardiac catheterization and/or CT angiography	APW, AORPA, IAA, PDA	IAA A	—	patent	B, posterior or lateral wall of aorta	—	NA	3 y	one-stage	—	—	—	—	—	—	ascending aortic pressure ≈ pulmonary artery pressure	—	—
	56	M	—	—	29 d		APW, AORPA, IAA, PDA	IAA A	—	patent	B, posterior or lateral wall of aorta	—	NA	29 d	one-stage	—	—	—	—	—	—	ascending aortic pressure ≈ pulmonary artery pressure	—	—
	57	M	—	—	21 d		APW, AORPA, IAA, PDA	IAA A	—	patent	B, posterior or lateral wall of aorta	—	NA	21 d	one-stage	—	—	—	—	—	—	ascending aortic pressure ≈ pulmonary artery pressure	—	—
	58	F	—	—	4 m		APW, AORPA, IAA, PDA	IAA A	—	patent	B, posterior or lateral wall of aorta	—	NA	4 m	one-stage	—	—	—	—	—	—	ascending aortic pressure ≤ pulmonary artery pressure	—	—
Ghelani et al. (2015)	59	F	dyspnea	Y, 35 w	prenatal	fetal echo, echo	APW, AORPA, IAA	IAA	﻿Ⅱ	patent, large	B, posterior wall of aorta	N	NA	2 d - 13 d	two-stage	31 d	3 m	alive	25 mmHg pressure difference at RPA anastomosis	NA	—	—	—	N
Liu et al. (2015)	60	M	tachypnea	—	<13 m	echo, CT, cardiac catheterization with angiography	—	IAA B	﻿Ⅰ	patent	B, right posterolateral wall of aorta	—	NA	13 m	one-stage	—	15 m	alive	N	NA	N	—	＜ 40 mmHg	N
Yang et al. (2016)	61	—	—	termination	prenatal	fetal echo, autopsy	APW, AORPA, IAA, persistent left superior vena cava	IAA A	﻿Ⅱ	presence of﻿ ductus arteriosus	B, posterior wall of aorta	persistent left superior vena cava	NA	NA	NA	NA	NA	NA	NA	NA	NA	—	NA	N
Remon et al. (2016)	62	F	differential cyanosis, dyspnea	N	1 d	echo	APW, AORPA, IAA, PDA, ASD, small muscular VSD	IAA B	﻿Ⅱ	patent, large	B, posterior wall of aorta	ASD, small muscular VSD, trisomy 13	trisomy 13	NA	NA	NA	NA	died at less than 1 m	NA	—	NA	—	NA	N
Hu et al. (2017)	63	M: 12 cases, F: 4 cases	respiratory infection: 5 cases, cyanosis: 5 cases, cardiac murmur: 4 cases	—	prenatal	echo, CT, or MRI in all patients, cardiac catheterization with angiography in 2 patient	—	IAA A	﻿Ⅱ	patent	A	N	NA	8 d	one-stage	—	Mean data: 4.8 ± 3.7 y (0.2 - 12.3 y) (data of two hospital deaths were not included)	alive	case 57: 64 mmHg pressure difference at aortic arch anastomosis, stenosis at RPA anastomosis; case 64: moderate stenosis at RPA anastomosis; case 67: stenosis at RPA anastomosis; mean data: 21.4 ± 8.0 mmHg pressure difference at RPA anastomosis (data of three deaths were not included)	NA	repair of stenosis at aortic arch anastomosis and RPA anastomosis, 4 m after discharge	—	＜ 40 mmHg	N
	64			—	<134 d		—	IAA A	﻿Ⅱ	patent	A	N	NA	134 d	one-stage	—		alive		NA	N	—	＜ 40 mmHg	N
	65			—	<103 d		—	IAA A	﻿Ⅱ	patent	B	N	NA	103 d	one-stage	—		alive		NA	N	—	＜ 40 mmHg	N
	66			—	<110 d		—	IAA A	﻿Ⅱ	patent	B	N	NA	110 d	one-stage	—		alive		NA	N	—	＜ 40 mmHg	N
	67			—	<63 d		—	IAA A	﻿Ⅱ	patent	A	N	NA	63 d	one-stage	dead		hospital death (died at 89 d, postoperative day 26)		multiorgan disfunction	NA	—	—	N
	68			—	<53 d		—	IAA A	﻿Ⅱ	patent	B	N	NA	53 d	one-stage	—		alive		NA	N	—	＜ 40 mmHg	N
	69			—	<112 d		—	IAA A	﻿Ⅱ	patent	B	N	NA	112 d	one-stage	—		alive		NA	N	—	＜ 40 mmHg	N
	70			—	<119 d		—	IAA A	﻿Ⅲ	patent	B	N	NA	119 d	one-stage	—		alive		NA	balloon angioplasty of the RPA anastomosis and repair of stenosis at RPA anastomosis, 2 y after discharge	—	＜ 40 mmHg	N
	71			—	<120 d		—	IAA A	﻿Ⅱ	patent	B	N	NA	120 d	one-stage	—		alive		NA	N	—	＜ 40 mmHg	N
	72			—	prenatal		—	IAA A	﻿Ⅱ	patent	B	N	NA	14 d	one-stage	dead		hospital death (died at 15 d, postoperative day 1)		—	NA	—	—	N
	73			—	<78 d		—	IAA B	﻿Ⅱ	patent	B	N	NA	78 d	one-stage	—		alive		NA	repair of stenosis at RPA anastomosis, postoperative day 7	—	＜ 40 mmHg	N
	74			—	<43 d		—	IAA A	﻿Ⅱ	patent	B	N	NA	43 d	one-stage	—		alive		NA	N	—	＜ 40 mmHg	N
	75			—	<25 d		—	IAA B	﻿Ⅱ	patent	B	N	NA	25 d	one-stage	—		follow-up death (died at 3 m, 2 m after discharge)		—	NA	—	—	N
	76			—	<21 d		—	IAA A	﻿Ⅱ	patent	B	N	NA	21 d	one-stage	—		alive		NA	N	—	＜ 40 mmHg	N
	77			—	<170 d		—	IAA A	﻿Ⅱ	patent	A	N	NA	170 d	one-stage	—		alive		NA	N	—	＜ 40 mmHg	N
	78			—	<156 d		—	IAA A	﻿Ⅲ	patent	B	N	NA	156 d	one-stage	—		alive		NA	N	—	＜ 40 mmHg	N
Razzaq et al. (2017)	79	M	differential cyanosis, cardiac murmur, tachycardia poor peripheral perfusion, dyspnea, tachypnea	N	<14 d	echo, CT	APW, AORPA, IAA, PDA	IAA A	﻿Ⅱ	patent, constricting	B, right posterior wall of aorta	N	NA	14 d	one-stage	12 d	>12 d	alive	20 mmHg pressure difference at RPA anastomosis	NA	N	ascending aortic pressure < pulmonary artery pressure	18 mmHg	N
Zhang et al. (2018)	80	—	—	termination	prenatal	fetal echo, autopsy	APW, AORPA, Co A	Co A	﻿Ⅱ	presence of﻿ ductus arteriosus	B, posterior wall of aorta	N	11q14.2 gene deletion	NA	NA	NA	NA	NA	NA	NA	NA	NA	NA	N
	81	—	—	termination	prenatal	fetal echo, autopsy	APW, AORPA, IAA	IAA A	—	presence of﻿ ductus arteriosus	B	N	NA	NA	NA	NA	NA	NA	NA	NA	NA	NA	NA	N
	82	—	—	termination	prenatal	fetal echo	APW, AORPA, IAA	IAA A	—	presence of﻿ ductus arteriosus	B, posterior wall of aorta	N	NA	NA	NA	NA	NA	NA	NA	NA	NA	NA	NA	N
	83	—	—	—	prenatal	fetal echo	APW, AORPA, IAA	IAA A	—	presence of﻿ ductus arteriosus	B, posterior wall of aorta	N	NA	—	—	—	—	—	—	—	—	—	—	N
Binsalamah et al. (2018)	84	M	cardiac murmur, tachypnea, poor peripheral perfusion	N	19 d	echo, CT	APW, IAA	IAA A	﻿Ⅲ	patent, large	B, posterior wall of aorta	patent foramen ovale	NA	—	one-stage	—	5 m	alive	mild stenosis at RPA anastomosis	NA	N	—	—	N
Yu et al. (2018)	85	—	—	termination	prenatal	fetal echo, autopsy	APW, AORPA, CO A	IAA	﻿Ⅱ	presence of﻿ ductus arteriosus	B, posterior wall of aorta	N	N	NA	NA	NA	NA	NA	NA	NA	NA	NA	NA	N
Li et al. (2019)	86	M	—	termination	prenatal	fetal echo, autopsy	APW, IAA, AORPA	IAA A	﻿Ⅱ	presence of﻿ ductus arteriosus	B, posterior wall of aorta	N	N	NA	NA	NA	NA	NA	NA	NA	NA	NA	NA	N
	87	M	cyanosis, cardiac murmur, tachypnea	N	prenatal	fetal echo, echo	APW, IAA, AORPA	IAA A	﻿Ⅱ	patent	B, posterior wall of aorta	N	N	NA	NA	NA	NA	died at 63d	NA	pneumonia, CHF	NA	—	NA	N
Bu et al. (2019)	88	M	cardiac murmur	—	7 m	echo, CT	APW, PDA	IAA A	﻿Ⅲ	patent	B, posterior wall of aorta	N	NA	7 m	one-stage	—	—	alive	N	NA	N	ascending aortic pressure ≥ pulmonary artery pressure	—	Y
Our case	89	F	cyanosis, cardiac murmur	—	38 y	echo, CT	APW, AORPA, IAA, PDA	IAA A	﻿Ⅲ	patent, large	B, posterior wall of aorta	N	NA	NA	NA	NA	NA	NA	NA	—	NA	ascending aortic pressure ≈ pulmonary artery pressure	NA	Y
"—": no data can be obtained or not sure; NA: not applicable; Y: yes; N: no; M: male; F: female; d: day; w: week; m: month; y: year; CHF: congestive heart failure; IAA: interrupted aortic arch; CoA: coarctation of the aorta; HAA: hypoplastic aortic arch; APW: aortopulmonary window; AORPA: aortic origin of the right pulmonary artery; ASD: atrial septal defect; PDA: patent ductus artery; ﻿VSD: vent…
